# Supplementary material for: Bortezomib treatment induces a higher mortality rate in lupus model mice with a higher disease activity
Source: Arthritis Res Ther. 2017 Aug 11;19:187. doi: 10.1186/s13075-017-1397-7 (PMC5553803; doi:10.1186/s13075-017-1397-7)
Supplement: Supplementary file 1 — is a table presenting significantly upregulated and downregulated genes in spleens of Bz-treated and Cyc-treated mice. Six hours after injection of 14-week-old MRL/lpr mice with vehicle (control, n = 4), Bz (n = 4), or Cyc (n = 3), mRNA of spleens was analyzed with SurePrint G3 Mouse GE 8 × 60 K Microarray (Agilent Technologies). Compared with control mice, significantly increased (>2-fold) and decreased (<0.5-fold) genes were extracted using Gene Spring software applying a modified t test. (XLSX 24 kb) [file 13075_2017_1397_MOESM1_ESM.xlsx]

## Sheet: IPA
Additional file 1 Significantly upregulated and downregulated genes in spleen by bortezomib or cyclophosphamide treatment relative to control mice.
Bortezomib								Cyclophosphamide
	Upregulated				Downregulated				Upregulated				Downregulated
Symbol	Entrez Gene Name	Fold Change		Symbol	Entrez Gene Name	Fold Change		Symbol	Entrez Gene Name	Fold Change		Symbol	Entrez Gene Name	Fold Change
HSPA1A/ HSPA1B	heat shock 70kDa protein 1A	100.321		CRISPLD1	cysteine-rich secretory protein LCCL domain containing 1	-17.979		Dynap	dynactin associated protein	17.749		R3HDML	R3H domain containing-like	-3.009
UCHL1	ubiquitin carboxyl-terminal esterase L1 (ubiquitin thiolesterase)	38.374		GDF6	growth differentiation factor 6	-11.812		Akr1c20	aldo-keto reductase family 1, member C20	8.736		CATSPER4	cation channel, sperm associated 4	-2.563
RNF207	ring finger protein 207	23.198		GDF10	growth differentiation factor 10	-7.65		CCSER1	coiled-coil serine-rich protein 1	6.633		Gm21596/Hmgb1	high mobility group box 1	-2.101
TRIB3	tribbles pseudokinase 3	21.22		NREP	neuronal regeneration related protein	-6.987		AURKB	aurora kinase B	6.502
HSPB1	heat shock 27kDa protein 1	20.62		PITPNM3	PITPNM family member 3	-6.456		Olfr123	olfactory receptor 123	6.384
GDF15	growth differentiation factor 15	14.9		SPON2	spondin 2, extracellular matrix protein	-6.186		ARHGAP19	Rho GTPase activating protein 19	6.126
CHAC1	ChaC, cation transport regulator homolog 1 (E. coli)	9.325		DUSP26	dual specificity phosphatase 26 (putative)	-5.546		NXF3	nuclear RNA export factor 3	6.014
AFP	alpha-fetoprotein	7.436		MYH2	myosin, heavy chain 2, skeletal muscle, adult	-5.308		LRRC72	leucine rich repeat containing 72	5.851
TRIM6	tripartite motif containing 6	6.805		PCDH18	protocadherin 18	-4.895		Cmtm2a	CKLF-like MARVEL transmembrane domain containing 2A	5.832
STMN4	stathmin-like 4	6.359		PPP1R3C	protein phosphatase 1, regulatory subunit 3C	-4.703		CDK1	cyclin-dependent kinase 1	5.793
AOX1	aldehyde oxidase 1	6.121		CLEC1A	C-type lectin domain family 1, member A	-4.693		LIPC	lipase, hepatic	5.035
HSPB8	heat shock 22kDa protein 8	5.926		CHRNA6	cholinergic receptor, nicotinic, alpha 6 (neuronal)	-4.08		ASIC3	acid-sensing (proton-gated) ion channel 3	4.513
MAP1A	microtubule-associated protein 1A	5.769		C1QTNF2	C1q and tumor necrosis factor related protein 2	-3.989		CCNE2	cyclin E2	4.435
SRXN1	sulfiredoxin 1	5.555		Rbfox3	RNA binding protein, fox-1 homolog (C. elegans) 3	-3.921		Serpinb6d	serine (or cysteine) peptidase inhibitor, clade B, member 6d	4.209
COMP	cartilage oligomeric matrix protein	5.549		DAAM2	dishevelled associated activator of morphogenesis 2	-3.894		Gm9372	predicted gene 9372	3.836
DNAH10	dynein, axonemal, heavy chain 10	5.423		TMEM200A	transmembrane protein 200A	-3.796		CEACAM20	carcinoembryonic antigen-related cell adhesion molecule 20	3.619
CALR3	calreticulin 3	5.363		ANO1	anoctamin 1, calcium activated chloride channel	-3.731		Gm10753	predicted gene 10753	3.595
DYNC1I1	dynein, cytoplasmic 1, intermediate chain 1	5.04		CYP21A2	cytochrome P450, family 21, subfamily A, polypeptide 2	-3.726		SPRY4	sprouty homolog 4 (Drosophila)	3.539
ATF3	activating transcription factor 3	4.948		SHISA6	shisa family member 6	-3.65		EPB41L4B	erythrocyte membrane protein band 4.1 like 4B	3.428
KIF1A	kinesin family member 1A	4.926		KIF26A	kinesin family member 26A	-3.642		Gm5093	predicted gene 5093	3.401
RNF183	ring finger protein 183	4.722		LRRN1	leucine rich repeat neuronal 1	-3.629		NPHP3	nephronophthisis 3 (adolescent)	3.375
DNAH2	dynein, axonemal, heavy chain 2	4.577		SIX2	SIX homeobox 2	-3.581		IGHA1	immunoglobulin heavy constant alpha 1	3.163
FBXO2	F-box protein 2	4.433		SERTAD4	SERTA domain containing 4	-3.501		Vmn1r47/Vmn1r48	vomeronasal 1 receptor 47	3.138
DNMT3L	DNA (cytosine-5-)-methyltransferase 3-like	4.427		CAMK2N1	calcium/calmodulin-dependent protein kinase II inhibitor 1	-3.43		Serpinb1c	serine (or cysteine) peptidase inhibitor, clade B, member 1c	3.132
ZFAND2A	zinc finger, AN1-type domain 2A	4.397		ZNF521	zinc finger protein 521	-3.423		RNF130	ring finger protein 130	2.817
NOL3	nucleolar protein 3 (apoptosis repressor with CARD domain)	4.342		ZNF462	zinc finger protein 462	-3.418		Prl3b1	prolactin family 3, subfamily b, member 1	2.757
MOCOS	molybdenum cofactor sulfurase	4.295		FRMD3	FERM domain containing 3	-3.376		Gm5067	predicted gene 5067	2.619
SLC22A18	solute carrier family 22, member 18	4.275		GALNT15	polypeptide N-acetylgalactosaminyltransferase 15	-3.328		Gm4862	predicted gene 4862	2.564
NAPB	N-ethylmaleimide-sensitive factor attachment protein, beta	3.625		PLA2G2F	phospholipase A2, group IIF	-3.297		GLRX2	glutaredoxin 2	2.536
CIDEA	cell death-inducing DFFA-like effector a	3.621		PCDH12	protocadherin 12	-3.215		OGDH	oxoglutarate (alpha-ketoglutarate) dehydrogenase (lipoamide)	2.505
Ccl2	chemokine (C-C motif) ligand 2	3.496		SMARCA1	SWI/SNF related, matrix associated, actin dependent regulator of chromatin, subfamily a, member 1	-3.182		E130304I02Rik	RIKEN cDNA E130304I02 gene	2.503
PALM3	paralemmin 3	3.426		NFIA	nuclear factor I/A	-3.178		Gm11961	predicted gene 11961	2.493
SQSTM1	sequestosome 1	3.363		CXADR	coxsackie virus and adenovirus receptor	-3.151		LRRC2	leucine rich repeat containing 2	2.488
GABARAPL1	GABA(A) receptor-associated protein like 1	3.231		ARVCF	armadillo repeat gene deleted in velocardiofacial syndrome	-3.104		PPP1R27	protein phosphatase 1, regulatory subunit 27	2.413
MMP19	matrix metallopeptidase 19	3.222		TMEM35	transmembrane protein 35	-3.101		FSD1L	fibronectin type III and SPRY domain containing 1-like	2.367
IL6	interleukin 6	3.135		DNER	delta/notch-like EGF repeat containing	-3.07		IDO1	indoleamine 2,3-dioxygenase 1	2.353
RNF24	ring finger protein 24	3.08		GPR98	G protein-coupled receptor 98	-3.035		Gm10427	predicted gene 10427	2.288
FAM219A	family with sequence similarity 219, member A	3.05		Cox8b	cytochrome c oxidase subunit VIIIb	-3.01		FBXO17	F-box protein 17	2.264
IMPACT	impact RWD domain protein	3.002		KAZALD1	Kazal-type serine peptidase inhibitor domain 1	-2.997		CCDC169	coiled-coil domain containing 169	2.257
BAG3	BCL2-associated athanogene 3	2.987		ADCY1	adenylate cyclase 1 (brain)	-2.967		Tcp10a	t-complex protein 10b	2.193
ME1	malic enzyme 1, NADP(+)-dependent, cytosolic	2.932		B130024G19Rik	RIKEN cDNA B130024G19 gene	-2.918		AMER3	APC membrane recruitment protein 3	2.184
CTH	cystathionine gamma-lyase	2.913		Cml5	camello-like 5	-2.897		NRSN2	neurensin 2	2.167
TEX19	testis expressed 19	2.894		PKNOX2	PBX/knotted 1 homeobox 2	-2.884		ST6GALNAC1	ST6 (alpha-N-acetyl-neuraminyl-2,3-beta-galactosyl-1,3)-N-acetylgalactosaminide alpha-2,6-sialyltransferase 1	2.151
MAP1B	microtubule-associated protein 1B	2.852		ISPD	isoprenoid synthase domain containing	-2.874		Gm16223	predicted gene 16223	2.119
PFN2	profilin 2	2.828		Skor1	SKI family transcriptional corepressor 1	-2.83		ELAVL4	ELAV like neuron-specific RNA binding protein 4	2.105
OSGIN1	oxidative stress induced growth inhibitor 1	2.821		FAM198B	family with sequence similarity 198, member B	-2.815		SMYD1	SET and MYND domain containing 1	2.067
UBC	ubiquitin C	2.804		PABPC4L	poly(A) binding protein, cytoplasmic 4-like	-2.815		CIITA	class II, major histocompatibility complex, transactivator	2.06
CHPF2	chondroitin polymerizing factor 2	2.789		MEGF6	multiple EGF-like-domains 6	-2.808		Gm5878	predicted gene 5878	2.054
APOLD1	apolipoprotein L domain containing 1	2.784		NR2F1	nuclear receptor subfamily 2, group F, member 1	-2.78		Xntrpc	Xndc1-transient receptor potential cation channel, subfamily C, member 2 readthrough	2.023
KCNAB3	potassium voltage-gated channel, shaker-related subfamily, beta member 3	2.722		HSPA12B	heat shock 70kD protein 12B	-2.768
IER3	immediate early response 3	2.714		THSD1	thrombospondin, type I, domain containing 1	-2.765
CLTB	clathrin, light chain B	2.706		CRB2	crumbs family member 2	-2.757
MAPRE3	microtubule-associated protein, RP/EB family, member 3	2.682		Gm5820	predicted gene 5820	-2.739
MLKL	mixed lineage kinase domain-like	2.647		ANKRD2	ankyrin repeat domain 2 (stretch responsive muscle)	-2.735
SPEG	SPEG complex locus	2.57		HSPB2	heat shock 27kDa protein 2	-2.732
SUMF2	sulfatase modifying factor 2	2.538		TMEM255B	transmembrane protein 255B	-2.713
NUPR1	nuclear protein, transcriptional regulator, 1	2.46		FAM167B	family with sequence similarity 167, member B	-2.69
RUSC2	RUN and SH3 domain containing 2	2.457		ID4	inhibitor of DNA binding 4, dominant negative helix-loop-helix protein	-2.67
PRDX1	peroxiredoxin 1	2.454		CHP2	calcineurin-like EF-hand protein 2	-2.653
MLLT11	myeloid/lymphoid or mixed-lineage leukemia (trithorax homolog, Drosophila); translocated to, 11	2.437		PROX1	prospero homeobox 1	-2.622
CPEB1	cytoplasmic polyadenylation element binding protein 1	2.331		CMA1	chymase 1, mast cell	-2.62
RAB39B	RAB39B, member RAS oncogene family	2.305		PPP2R2B	protein phosphatase 2, regulatory subunit B, beta	-2.606
MAFF	v-maf avian musculoaponeurotic fibrosarcoma oncogene homolog F	2.267		SMARCD3	SWI/SNF related, matrix associated, actin dependent regulator of chromatin, subfamily d, member 3	-2.606
PSMD1	proteasome (prosome, macropain) 26S subunit, non-ATPase, 1	2.265		SLC29A4	solute carrier family 29 (equilibrative nucleoside transporter), member 4	-2.587
GSR	glutathione reductase	2.252		KLHL13	kelch-like family member 13	-2.56
PSMC6	proteasome (prosome, macropain) 26S subunit, ATPase, 6	2.212		CAV2	caveolin 2	-2.55
AK1	adenylate kinase 1	2.183		CASQ2	calsequestrin 2 (cardiac muscle)	-2.524
PROCR	protein C receptor, endothelial	2.132		GJA5	gap junction protein, alpha 5, 40kDa	-2.493
FZD9	frizzled class receptor 9	2.068		ENHO	energy homeostasis associated	-2.452
PLK3	polo-like kinase 3	2.067		ABCA9	ATP-binding cassette, sub-family A (ABC1), member 9	-2.431
ZFAND5	zinc finger, AN1-type domain 5	2.063		RTN4RL1	reticulon 4 receptor-like 1	-2.428
UBR3	ubiquitin protein ligase E3 component n-recognin 3 (putative)	2.056		BMP4	bone morphogenetic protein 4	-2.413
NSFL1C	NSFL1 (p97) cofactor (p47)	2.043		TPPP	tubulin polymerization promoting protein	-2.405
UFD1L	ubiquitin fusion degradation 1 like (yeast)	2.011		CC2D2A	coiled-coil and C2 domain containing 2A	-2.396
				PCOLCE	procollagen C-endopeptidase enhancer	-2.385
				FAM171A1	family with sequence similarity 171, member A1	-2.381
				LMCD1	LIM and cysteine-rich domains 1	-2.38
				LDB2	LIM domain binding 2	-2.365
				PTPRB	protein tyrosine phosphatase, receptor type, B	-2.358
				PLCD3	phospholipase C, delta 3	-2.347
				MFAP2	microfibrillar-associated protein 2	-2.338
				FGFR4	fibroblast growth factor receptor 4	-2.304
				EDNRA	endothelin receptor type A	-2.29
				PODN	podocan	-2.281
				DEPTOR	DEP domain containing MTOR-interacting protein	-2.244
				CALML4	calmodulin-like 4	-2.242
				GPR182	G protein-coupled receptor 182	-2.219
				REM1	RAS (RAD and GEM)-like GTP-binding 1	-2.179
				DNAH6	dynein, axonemal, heavy chain 6	-2.165
				CRACR2B	calcium release activated channel regulator 2B	-2.156
				CCDC67	coiled-coil domain containing 67	-2.135
				KHDRBS3	KH domain containing, RNA binding, signal transduction associated 3	-2.128
				PRRX2	paired related homeobox 2	-2.114
				NDUFA4L2	NADH dehydrogenase (ubiquinone) 1 alpha subcomplex, 4-like 2	-2.104
				SLC30A2	solute carrier family 30 (zinc transporter), member 2	-2.101
				PXDN	peroxidasin homolog (Drosophila)	-2.098
				PTH1R	parathyroid hormone 1 receptor	-2.089
				SLC27A3	solute carrier family 27 (fatty acid transporter), member 3	-2.08
				FZD2	frizzled class receptor 2	-2.047
				Kctd12b	potassium channel tetramerisation domain containing 12b	-2.028
				LRRN4	leucine rich repeat neuronal 4	-2.014
				C9orf172	chromosome 9 open reading frame 172	-2.008
