# Supplementary material for: Bortezomib treatment induces a higher mortality rate in lupus model mice with a higher disease activity
Source: Arthritis Res Ther. 2017 Aug 11;19:187. doi: 10.1186/s13075-017-1397-7 (PMC5553803; doi:10.1186/s13075-017-1397-7)
Supplement: Supplementary file 3 — is a table presenting significantly increased or decreased genes among the proteasome ubiquitin pathway, GADD45 signaling, and DNA damage induced 14-3-3 signaling. The genes which were significantly increased with Bz treatment and belong to the gene set of the proteasome ubiquitin pathway, and the genes which were significantly increased with Cyc treatment and belong to the gene set of GADD45 signaling and DNA damage induced 14-3-3 signaling were extracted with IPA analysis. (XLSX 10 kb) [file 13075_2017_1397_MOESM3_ESM.xlsx]

## Sheet: Sheet1
Additional file 3 Significantly increased or decreased genes among Proteasome Ubiquitin Pathway , GADD45 signaling and DNA damage induced 4-3-3 signaling
	Protein Ubiquitin Pathway			GADD45 signaling / DNA damage induced 14-3-3 signaling
Symbol	Entrez Gene Name	Fold Change		Symbol	Entrez Gene Name	Fold Change
HSPA1A/HSPA1B	heat shock protein family A (Hsp70) member 1A	100.321		CDK1	cyclin dependent kinase 1	5.793
UCHL1	ubiquitin C-terminal hydrolase L1	38.374		CCNE2	cyclin E2	4.435
HSPB1	heat shock protein family B (small) member 1	20.62
HSPB8	heat shock protein family B (small) member 8	5.926
UBC	ubiquitin C	2.804
PSMD1	proteasome 26S subunit, non-ATPase 1	2.265
PSMC6	proteasome 26S subunit, ATPase 6	2.212
HSPB2	heat shock protein family B (small) member 2	-2.732
HSPA12B	heat shock protein family A (Hsp70) member 12B	-2.768
